# Supplementary material for: Design, Synthesis and Biological Activity Evaluation of β-Carboline Derivatives Containing Nitrogen Heterocycles
Source: Molecules. 2024 Oct 31;29(21):5155. doi: 10.3390/molecules29215155 (PMC11547513; doi:10.3390/molecules29215155)
Supplement: Supplementary file 1 [file molecules-29-05155-s001.zip]

Archive with 1 entries (1 files):
- molecules-3238866-supplementary.pdf
